# Supplementary material for: Enterotoxigenic Escherichia coli (ETEC) Infection Triggers Pyroptosis Through ER Stress Response-Mediated Mitochondrial Impairment and STING Activation in Intestinal Epithelial Cells
Source: Biology (Basel). 2025 Nov 23;14(12):1653. doi: 10.3390/biology14121653 (PMC12729993; doi:10.3390/biology14121653)
Supplement: Supplementary file 1 [file biology-14-01653-s001.zip]

Archive with 2 entries (2 files):
- biology-3924616-supplementary-Figures 11.21.pdf
- biology-3924616-supplementary-Full-length, uncropped Western Blots 11.21.pdf
